# Supplementary material for: Longitudinal findings of a U.S. preventive evidence-based family intervention tested among youth in Ecuador: Familias Unidas
Source: PLOS Glob Public Health. 2023 May 25;3(5):e0000694. doi: 10.1371/journal.pgph.0000694 (PMC10212116; doi:10.1371/journal.pgph.0000694)
Supplement: S1 Dataset — (CSV) [file pgph.0000694.s002.csv]

ID	NCONDITION	pospar_t1	pospar_t2	pospar_t3	Involve_t1	Involve_t2	Involve_t3	peer_p_t1	peer_p_t2	peer_p_t3	pato_t1	pato_t2	pato_t3	bpccd_t1	bpcsa_t1	bpcap_t1	bpcaw_t1	bpcpb_t1	bpcme_t1	bpccd_t2	bpcsa_t2	bpcap_t2	bpcaw_t2	bpcpb_t2	bpcme_t2	bpccd_t3	bpcsa_t3	bpcap_t3	bpcaw_t3	bpcpb_t3	bpcme_t3
2001	1	25	25	21	43	45	43	14	12	12	76	-99	-99	2	0	0	0	0	0	130	96	73	56	32	24	1	1	0	0	0	0
2002	2	18	19	19	31	32	34	3.75	2.5	5	77	70	76	0	1	3	1	0	0	0	2	5	3	0	1	0	4	1	0	0	0
2003	1	19	25.875	11.25	31.0714285714286	20	30	2	4	1.25	-99	69	-99	8	24	8	24	8	0	0	0	1	0	0	0	0	0	1	0	0	0
2004	2	21	14	19	40	39	37	-99	7.5	9	94	84	74	1	0	2	3	0	1	0	0	0	0	0	0	1	0	0	3	0	0
2005	1	22	22	19	40	42.8571428571429	48	14	15	14	83	84	89	0	0	3	3	0	1	4	0	2	2	0	2	0	0	3	0	0	1
2006	1	20	20	18	42	36	36	17	15	14	76	72	76	0	0	0	1	0	0	0	0	1	1	0	1	3	0	1	1	0	0
2007	2	20	-99	21	39	-99	36	11	-99	9	65	-99	75	5	1	10	2	0	2	-99	-99	-99	-99	-99	-99	6	0	5	6	0	0
2008	2	17	17	17	35	36	36	9	10	9	77	77	80	2	0	5	1	0	1	3	3	5	2	1	1	3	2	5	2	0	3
2009	2	12	14	18	26	30	35	7.5	7.5	9	62	74	84	6	0	10	6	2	0	8	0	10	4	1	2	5	4	8	4	1	2
2010	1	21	20	10	45	41	45	17.5	17	-99	80	79	70	8	0	10	9	1	1	1	0	1	0	0	0	4	1	5	1	0	2
2011	2	21	18	17	41	39	40	12	11	8	74	84.8888888888889	84	6	0	3	0	0	1	1	0	0	0	0	0	0	0	0	1	0	0
2012	2	19	21	20.25	41	40	34	14	10	10	70	64	63	5	0	3	2	2	1	5	0	1	2	1	8	0	0	0	0	0	0
2013	2	19	20	18	35	38	33	15	12	13	81	100	71	8	2	2	7	0	1	2	0	0	0	0	0	8	0	5	4	0	2
2014	1	19	15	20	36	36	39	1.25	1	4	72.5555555555556	57.75	52	8	2	2	13	1	1	11	5	9	2	2	2	15	8	15	7	3	4
2015	2	21	21	17	40	38	43	18	15	20	60	66	74	0	0	2	0	0	1	0	0	0	0	0	0	0	0	0	0	0	0
2016	1	14	18	19	35	33	30	6	6	10	75	60	81	4	0	12	5	1	3	9	1	12	7	3	2	6	0	11	6	0	1
2017	2	36	-99	-99	57.5	-99	-99	5	-99	-99	-99	-99	-99	64	44	51	29	26	18	-99	-99	-99	-99	-99	-99	-99	-99	-99	-99	-99	-99
2018	2	29	21	25	57	36	36	9	10	7.5	-99	94	93	8	0	16	19	8	0	2	0	3	5	0	1	1	1	3	5	0	0
2019	2	30	19.125	16	49	38	39	18	17	18	70.5	-99	86	18	24	19	12	8	0	0	0	10	3	1	1	3	1	8	3	2	2
2020	2	19	23.625	16	42	47	36	9	11	10	61	77	70	19	0	9	2	0	3	4	2	4	0	0	1	8	0	6	0	0	0
2021	1	20	20	18	32	36	34	8	11	10	71	65	60	9	0	7	4	1	3	1	1	1	2	0	1	0	0	1	0	1	3
2022	2	16	13	18	25	31	29	0	13	4	58	69	62	16	0	8	9	0	0	58	75	25	9	8	8	-99	-99	2.28571428571429	0	-99	0
2023	1	21	19	21	33	28	34	6	2.5	6	73	72	82	9	0	2	10	2	1	5	0	3	6	0	0	2	0	1	1	0	0
2024	2	20	17	19.125	36	32	31	16	13	7	61	65	77.1111111111111	8	0	8	1	0	1	9	0	11	11	0	4	6	0	6	4	0	4
2025	2	18	15.75	14	40	37	47	12	11	11.25	70.3333333333333	80.2777777777778	78	1	0	4	3	0	0	0	0	2	1	0	0	0	0	4	0	0	0
2026	1	22	20	20	40	41	39	13	7	14	74	66	69	19	1	7	8	0	4	25	1	10	9	1	4	17	0	8	6	1	4
2027	1	21	24	22	45	42	42	16	17	14	66	74	84	4	1	7	3	1	1	3	0	2	0	0	0	3	0	3	0	0	2
2028	1	5	4	13	32	33	33	8	-99	1.25	47	58	54	17	0	6	4	2	1	19	4	12	4	2	3	24	7	5	8	4	4
2029	1	17	20	17	40	40	40	10	11	13	70.2222222222222	66	69	1	0	0	0	0	1	3	4	2	4	0	1	1	0	2	0	0	0
2030	2	14	20	18	35	42	39	13	11	12	65	86	70	1	3	4	4	0	10	8	0	3	4	0	3	8	4.25	9	9	2	3
2031	1	20	22	16	41	39	47	12	5	9	79	-99	67	38	33	29	15	12	8	39	33	31	21	12	6	44	33	28	21	12	8
2032	2	21	25.875	24	42	38	40	12	13	12	77	-99	84	0	0	0	0	0	0	0	8	0	0	0	0	0	0	0	0	0	0
2033	1	19.125	22	18	42.6923076923077	37.5	39	12	11	11	-99	-99	85	11	7	6	8	4	1	4	2	2	1	0	1	2	0	1	4	0	2
2034	2	22	21	19	39	40	33	10	9	8	80	67	71	7	0	9	2	1	0	18	1	13	6	3	1	18	1	13	5	3	1
2035	1	24	16	19	34	41	41	5	8	10	-99	68	72	0	8	0	8	0	0	1	0	1	2	0	0	2	0	1	1	0	1
2036	1	14	20	16	37	37	32	7	11	6	52	61	63	1	1	3	4	2	1	2	1	8	6	2	1	2	0	3	2	1	1
2037	2	22	25.875	22	42.8571428571429	45	43	8	10	8.75	-99	-99	-99	15	1	11	2	6	2	26	17	22	24	4	10	9.77777777777778	0	9.6	1.1	5	-99
2038	1	15	25	15	41	53	42	10	7.5	7	61.25	60.5	64	9	1	6	4	1	2	8	1	9	3	0	1	8	3	10	6	0	3
2039	1	23	23	22	42	35	45	9	4	10	80	75.8888888888889	89	5	0	7	8	1	1	7	2	12	14	1	3	2	0	5	10	0	2
2040	2	20	21	19	33	41	39	11	17	13	72	98	76	0	0	0	5	0	0	0	0	0	1	0	0	0	0	1	0	0	0
2041	2	18	19	19	34	37	37	13.75	7	11	71	79	70	5	1	12	7	4	2	8	1	12	8	5	2	5	0	17	6	3	4
2042	2	22	15.75	-99	39	36	46	6	6.25	12	-99	-99	-99	11	2	8	5	16	1	10	1	4	4	1	1	2	0	3	8	0	2
2043	1	15	12	12	46	42	46	11	12	10	55.3333333333333	73	65	41	13	24	14	9	9	36	6	21	7	7	9	35	2	22	10	4	7
2044	1	18	22	19	28	36	31	4	6	4	42.5	61.5555555555556	60	41	2	29	19	9	9	38	9	25	14	8	6	44	17	32	21	12	10
2045	2	21	22	22	43	41	41	10	12	11	61	69	74	0	0	0	0	0	0	1	1	6	6	1	1	3	0	6	6	2	3
2046	1	18	22	21	42	41	42	11	8	10	70.2222222222222	76.7777777777778	78.4444444444444	8	3	7	4	1	3	2	0	3	5	0	0	0	0	4	5	0	0
2047	2	18	20	19	42	42	45	12.5	15	14	84	75	66	8	5	13	1	4	6	1	1	8	0	1	0	16	9	12	8	5	6
2048	2	25	24	25	45	38	44	9	5	9	62	69	69	22	16	16	11	5	4	24	17	10	14	9	2	2	1	0	2	0	1
2049	2	22	23	22	40	46	38	6.25	10	7.5	61	61.25	66	13	0	7	7	2	4	4	0	1	2	1	1	6	1	7	8	1	3
2050	1	19	19	19	50	51	57	8	11.25	8.75	66	69	67	9	6	8	4	1	3	10	3	5	4	0	3	10	4	8	5	0	0
2051	1	22	22	21	44	36	36	13	18	16	76	75	61	6	0	6	5	0	3	0	0	0	3	0	3	0	0	0	2	0	0
2052	1	21	22	22	38	38	38	13	15	13	68	79	75.1111111111111	4	2	7	5	1	4	9	1	6	3	3	2	13	3	7	3	2	2
2053	1	23	19	18	36	43	37	11	9	11	72	69	77	13	1	6	8	0	0	9	2	4	6	0	0	10	1	6	6	0	1
2054	2	22	20	21	41	41	41	9	7.5	7.5	80	78	82	12	0	9	10	3	1	2	0	0	2	1	0	6	1	6	3	0	1
2055	1	20	19	17	48	40	39	11	8	11	69	75	70	3	0	0	1	0	3	7	0	4	3	0	2	2	0	1	2	0	2
2056	2	22	19	19	40	39	39	7	10	10	78	84	84	0	0	0	0	0	0	1	0	0	2	0	0	0	0	0	0	0	0
2057	2	26	22	16.875	38	38	33	5	4	9	71	65	72	9	5	9	4	1	2	13	6	9	12	2	2	3	2	9	7	0	1
2058	2	22	22	22	42	38	47	13	11	14	73	63	79	6	2	5	8	0	5	10	1	6	7	1	2	4	0	4	2	1	0
2059	1	21	22	21	36	35	36	15	7.5	7.5	73	75	70	4	0	1	4	1	1	22	3	14	9	4	11	13	1	10	7	4	1
2060	1	16	16	16	41	42	34	8	9	9	71	73	71	2	1	2	1	1	0	4	1	2	0	1	0	3	1	2	0	1	1
2061	1	22	19	24	43	43	43	2	5	6	76	75	80	5	1	3	5	1	2	2	0	3	0	1	0	4	2	5	3	3	0
2062	1	16	15	12	39	32	32	2	2	6	58	57	60.4166666666667	14	9	15	10	10	5	18	8	19	14	12	4	17	14	15	2	4	5
2063	2	22	18	12	42	38	41	7	13	9	73	79	66	0	0	2	0	0	1	2	0	2	0	0	0	0	2	0	0	0	0
2064	2	19	19.125	17	63.2142857142857	60	43	6.25	10	7.5	73	82	78	32	32	23	14	8	5	0	0	0	0	0	0	0	0	0	0	0	0
2065	1	23	19	16	44	43	36	13	12	15	70	68.5555555555556	75	9	2	6	3	5	2	12	1	2	3	3	2	8	1	7	5	3	4
2066	2	17	21	18	38	44	41	6	17	15	54	91	84	14	4	7	8	2	4	1	1	0	3	0	0	2	1	5	5	0	2
2067	1	18	20	20	41	39	39	8	8	9	71	69	85.1111111111111	2	0	7	1	0	0	1	0	1	0	0	0	4	1	6	5	0	2
2068	1	15	18	15	40	42	48	12	10	10	64	69	61	11	9	12	7	0	3	2	0	10	6	0	2	5	0	10	9	0	1
2069	2	15	20	17	34	36	38	1.25	9	9	70	80	72	19	2	13	10	4	2	5	0	5	5	0	0	3	1	4	4	0	0
2070	2	20	22	21	38	43	31	10	9	14	71	80	68	24	21	16	11	13	5	0	2	3	4	0	3	5	2	4	3	1	0
2071	2	25	25.875	17	53	44	35	10	18	18	73.2222222222222	-99	68.3333333333333	33	10	4	1	8	1	0	1	1	9	0	0	0	0	0	0	0	0
2072	2	18	20.25	19	30	40	30	9	12	11	-99	73.7777777777778	77	92	77	57	56	25	1	67	52	58	43	26	17	4	3	6.4	2.2	3	3.75
2073	1	24	23	23	39	47	41	-99	-99	7.5	78	84	81	0	0	0	0	0	0	0	8	0	0	0	0	0	0	0	0	0	0
2074	1	18	23	17	41	42	41	6.25	6	12	74.4444444444444	78	88.2222222222222	0	0	0	0	0	0	1	0	1	2	0	2	1	2	2	0	0	1
2075	2	22	18	19	34	41	36	2.5	13	8	79	57	68	14	1	14	6	1	2	17	41	16	41	32	16	10	1	7	4	0	2
2076	2	18	-99	18	39	-99	41	10	-99	6	66	-99	56	11	5	11	9	1	5	-99	-99	-99	-99	-99	-99	-99	-99	21.7142857142857	15.4	5	4
2077	1	17	17	16	36	34	37	7.5	6.25	8	76	73	70	3	5	12	13	4	1	1	1	10	13	1	0	1	0	3	6	0	0
2078	2	19	21	18	41	41	36	16.25	11	10	81	82	82	1	0	0	1	0	0	0	0	1	0	0	0	3	0	2	2	0	2
2079	1	27	18	19	40	41	41	13	14	10	79	87	88	0	0	0	2	0	0	0	0	0	0	0	0	1	0	0	1	0	0
2080	2	19	19	19	35	38	31	12	14	12	71	71	85	3	1	3	5	2	1	13	2	12	9	2	4	4	1	6	9	0	0
2081	2	18	15.75	19.125	41	40	40	5	-99	9	65	-99	69	7	1	11	12	2	2	4	1	7	8	0	8	6.6	2	9	9	1	1
2082	1	21	20	19	38	36	39	15	12	13	83	73	83	3	1	3	1	0	0	7	0	6	3	0	1	2	0	2	2	0	0
2083	1	20	20	18	35	36	37	12	17	16	93	90	83	15	1	12	8	3	1	15	2	14	7	3	3	16	0	11	3	1	3
2084	1	20	20	21	23	39	39	7	11	13	61	78	76	19	3	14	11	4	4	9	4	6	4	2	4	6	1	3	7	1	2
2085	2	15	13	10	35	46	46	6	16	8	67	66	75	0	0	0	0	0	0	1	0	0	0	0	0	1	0	1	1	0	1
2086	2	23.625	20	19.125	49	37	37	2	9	5	72	74	72.5555555555556	13	0	8	5	2	0	6	0	4	2	0	1	10	0	2	4	0	1
2087	2	20	15	21	34	40	41	3.75	-99	2.5	80	74.3333333333333	72	0	8	0	1	0	0	0	0	0	0	0	0	0	1	0	0	0	0
2088	1	12.375	14	16	35	33	37	5	4	7	-99	68.5	79	22	2	3	18	0	5	21	21	10	10	0	4	12	1	2	1	0	1
2089	2	23	23	18	38	37	40	18	19	12	75	69	86	1	0	0	0	0	0	0	1	0	2	0	0	2	0	1	5	0	0
2090	1	24	16	21	42	37	37	-99	7	10	-99	72	89	0	0	17	8	0	0	1	1	4	3	0	0	2	0	1	0	0	0
2091	2	16	36	36	35	56	63	9	-99	7.5	73	75	75	0	0	0	1	0	0	0	0	0	0	0	0	0	0	0	0	0	0
2092	2	22	18	22	37	43	37	11	13	14	87	100	93	1	0	1	3	0	1	2	0	2	6	0	3	8	3	8	7	0	2
2093	2	18	22	22	32	38	35	10	12	10	58.3333333333333	58.8888888888889	65.8888888888889	138	128	128	56	40	24	160	120	120	80	48	40	2	1	2	1	0	0
2094	1	23	22	24	41	42	40	14	7	4	60	61	65	2	1	1	1	0	0	4	3	3	1	0	1	2	1	1	0	0	0
2095	1	17	22	23	42	49	37	13.75	-99	12.5	71.5277777777778	79	74.8888888888889	0	0	0	0	0	0	0	0	0	0	0	0	0	0	0	0	0	0
2096	2	19	16.875	17	43	35	42	17	15	16	77	84	84	3	0	0	5	0	2	0	0	0	1	0	0	3	1	2	7	1	1
2097	2	18	19	17	36	39	38	9	8	11	67.6666666666667	72	74	2	1	6	4	0	1	0	8	2	3	0	0	0	0	1	1	0	0
2098	1	21	16	17	31	32	29	1	10	9	81	69	70	8	3	4	3	0	1	10	3	6	6	1	2	7	5	9	10	0	1
2099	2	20	36	21	38	41	35	5	12	12	69	100	70.5	16	3	20	9	4	2	0	0	0	0	0	0	14	2	15	11	3	0
2100	2	22	17	22	51	55	42	16	14	14	96	85	90	3	0	3	6	0	1	7	2	9	17	0	4	3	0	5	6	0	0
2101	1	18	26	19	45	36	45	12.5	11	13	82	76	84	6	1	4	4	0	0	7	1	4	5	1	0	3	0	2	1	1	0
2102	2	13.5	18	15	40	38	34	10	13	7	68.8888888888889	74	72	1	0	2	0	0	1	2	0	2	2	0	0	4	1	4	5	1	1
2103	2	17	15	17	42	39	40	6	11	10	58	70.8888888888889	76	4	8	4	5	8	11	25	1	11	2	8	1	2	0	3	3	0	3
2104	1	13	13	16	28	30	32	6	7	7	67	70	75	14	0	9	5	0	3	7	1	4	3	0	3	8	1	4	3	0	1
2105	2	24.75	24.75	22.5	35.7692307692308	40	-99	14	13.75	-99	-99	-99	-99	30	11	27	16	5	9	10	24	3	11	16	0	-99	-99	-99	-99	1	-99
2106	2	23	21	-99	37	37	-99	9	7	-99	67	65	-99	16	6	16	9	6	5	15	11	16	7	3	3	-99	-99	-99	-99	-99	-99
2107	2	23	22	22	42	43	39	10	9	9	90	78	74	3	1	3	3	0	0	2	0	0	1	1	2	6	0	4	5	2	3
2108	1	21	22	25	39	44	43	6.25	11	12	79	95	99	0	0	0	0	0	0	0	0	0	0	0	0	0	0	0	0	0	0
2109	2	20	20	19	38	44	41	15	16	12	75	77	70	10	3	8	5	1	2	9	1	6	3	1	3	13	1	7	7	4	4
2110	2	13	19	16	42	35	36	4	3.75	5	59	70	59	13	0	9	11	0	2	12	1	9	4	1	3	15	5	14	6	3	6
2111	1	22	22	24	41	41	43	11	11	13	75	75	85	15	1	10	5	1	3	15	1	10	5	1	3	12	2	10	5	2	4
2112	2	21	21	16	43	43	29	8.75	8.75	9	64.25	64.25	-99	4	0	2	11	0	0	4	0	2	11	0	0	0	0	0	1.1	0	0
2113	1	17	25	21	38	57	38	10	16	11	79	84	72	3	0	2	5	1	0	2	1	0	3	0	0	3	0	3	5	1	1
2114	1	20	20	22	41	36	40	11	12	9	64	66	87	3	2	4	0	1	1	28	5	18	5	6	8	10	0	9	2	0	3
2115	2	21	31	18	36	40	42	3.75	5	3	77	80	76	4	3	5	10	1	3	0	0	0	6	0	2	0	0	1	5	0	1
2116	2	23	22	19	43	38	40	1	11	10	69	68.25	78	1	0	0	0	0	0	0	0	0	0	0	0	5	1	6	2	0	2
2117	1	20	19	23	41	37	42	11	11	11	78	69	80	3	0	2	4	0	0	3	0	3	4	0	0	0	1	1	2	0	1
2118	2	22	22	18	42	39	38	7	9	7	82	81	95	4	0	5	9	0	0	0	0	0	5	0	0	1	0	1	2	0	0
2119	2	21	17	21	39	41	38	2	8	9	84	87	78	15	4	12	9	0	2	3	0	5	3	0	1	3	0	1	3	0	3
2120	2	24	14	15	41	36	40	13	15	8.75	80	67.3611111111111	78	0	0	2	2	0	0	8	16	8	0	0	0	1	0	1	4	0	2
2121	2	18	21	18	34	46	39	8	7	9	77	71.2222222222222	71.1111111111111	2	0	3	5	0	4	2	1	3	2	0	1	8.38095238095238	7	5	3	0	3
2122	1	19.125	18	18	36.9230769230769	39	40	7	10	9	53	62	65	1	0	1	0	0	0	1	0	7	4	0	0	0	1	6	2	0	1
2123	2	10	19	25	33	37	42	3	7	10	55	72	71	9	2	4	4	1	2	3	0	3	2	0	0	2	4	6	3	0	1
2124	1	20	22	22	31	38	37	7	13	10	62	65	61	13	4	10	10	5	0	13	3	6	9	1	1	7	3	9	7	1	0
2125	1	21	22	17	41	37	38	13	11	12	73	74	94	10	1	0	3	1	1	3	1	1	1	0	0	3	1	0	3	0	1
2126	2	20	18	18	36	34	38	6	9	8	70	75	74	8	2	4	2	2	1	2	1	2	0	0	0	5	1	2	3	0	1
2127	2	21	21	21	41	42	39	14	10	16	94	89	89	0	0	0	0	0	0	3	0	0	1	1	0	1	0	0	2	0	0
2128	2	17	15	18	38	41	34	16	7	7	51	63	71	19	3	16	12	5	3	6	0	8	3	0	1	18	2	19	11	3	5
2129	2	21	20	16	34	36	32.1428571428571	10	16	11	69	-99	73.5555555555556	2	4	2	3	3	2	8	16	17	25	16	8	0	2	1	7	0	2
2130	2	16	22	22.5	39	49	40	13.75	17	20	78	91	83	1	1	3	5	2	2	2	2	5	6	0	2	0	2	4	4	0	1
2131	2	21	19	20	33	40	42	6	17	12	69	80	60	22	6	19	8	0	3	0	0	0	0	0	0	0	0	0	0	0	0
2132	2	20	16	21.375	39	43	38	8	13	11	72	80	67.4444444444444	2	0	0	2	0	0	0	1	0	1	0	1	2	1	1	4	0	0
2133	2	19	19	23	36	41	43.9285714285714	8	19	10	71	72	71	1	0	0	1	0	0	1	0	0	0	0	1	1	0	3	2	1	0
2134	2	20	13	-99	44	30	-99	5	5	-99	75	68	-99	6	3	8	2	2	4	35	22	24	13	10	8	-99	-99	-99	-99	-99	-99
2135	1	24	21	22	43	36	42	12	8.75	8.75	88	74	75	3	7	15	12	0	2	4	1	8	5	1	3	4	5	12	10	1	3
2136	1	20	18	23	44	40	39	10	11.25	8	67	70	80	1	0	4	7	1	1	7	1	11	6	2	4	3	1	4	4	0	0
2137	1	23	22	31	39	52	43	9	8	10	99	83	80	0	0	0	0	0	1	0	0	0	1	0	0	0	0	0	1	0	0
2138	2	8	22	13	35	36.4285714285714	31	7	11	9	69	76	80	8	1	6	5	0	1	0	0	1	1	0	0	7	0	6	6	1	3
2139	2	18	17	20	37	37	39	7	6	8	60	61	60.2222222222222	18	4	15	9	4	4	22	4	16	9	4	4	28	4	26	11	5	7
2140	1	14.625	14.1428571428571	19.125	40	26	29	12	5	7	69.4444444444444	-99	55.5555555555556	5	2	2	6	1	0	3	0	2	2	1	0	1	0	0	3	0	0
2141	2	20	21	21	41	41	38	10	12	11	66	75	84	11	0	13	8	1	6	0	0	2	2	0	2	0	0	0	0	0	0
2142	2	22	23	-99	40	42	-99	11	17	-99	84	86	-99	35	103	36	13	7	15	25	1	8	10	4	4	-99	-99	-99	-99	-99	-99
2143	1	15	11	16.875	35	34	37	6	9	9	77	68	76	5	0	6	4	0	5	8	1	9	2	2	2	9	2	7	2	2	3
2144	2	20	22	19.125	39	47	45	8	8.75	7.5	94	74.8888888888889	67.0833333333333	7	0	4	0	0	1	8	0	9	1	0	1	1.04761904761905	3.1875	5	0	0	2.5
2145	2	19	17	21.375	42	38	44	16	18	13	71	74	53	7	0	5	3	0	0	4	0	0	0	0	0	5	0	4	2	0	0
2146	1	17	17	19	35	45	37	8	-99	6	79	67	70	18	6	8	16	3	3	11	3	10	13	4	2	2	2	2	6	1	1
2147	1	22	21	23	39	43	42	8.75	18	-99	80	71	95	0	0	0	1	0	0	0	16	0	0	0	0	0	0	1	1	1	0
2148	2	12	20.25	17	36	34	32	2.5	5	6	70	-99	72	2	1	0	2	0	0	0	0	1	0	0	0	8	1	4	1	1	1
2149	1	17	16	20	43	41	40	8	16	11	87	75	69	2	0	0	2	0	1	0	0	0	0	0	0	0	0	0	0	0	0
2150	2	23	27	22	49	37	36	7.5	-99	-99	76	87	86.6666666666667	2	0	2	1	0	0	0	0	2	2	0	1	3	1	1	2	0	0
2151	1	18	16	19	37	41	36	11	15	12	60	68	62.6666666666667	4	1	3	4	0	1	3	0	3	2	1	2	6	0	3	4	0	1
2152	1	19	21	21	36	41	38	16	16	15	79	92	75	0	0	0	3	0	0	0	0	0	1	0	0	0	0	0	1	0	0
2153	2	30	23	23	39	41	39	16	12	12	86.25	74	75	0	0	0	1	0	2	0	0	0	1	0	1	0	0	0	1	0	0
2154	1	20	18	16	35	36	36	13	8	9	-99	-99	-99	49	9	11	19	17	0	8	0	24	8	8	9	4	1	4	0	1	3
2155	1	21	22	22	37	42	39	10	14	14	74	70	86	8	2	6	6	0	3	7	4	6	4	3	0	2	0	2	3	0	2
2156	2	21	21	21	37	37	41	12	11	10	75	84	89	17	1	5	4	0	2	14	1	8	6	2	2	8	0	5	3	0	2
2157	1	16	17	18	39	36	33	4	8	11	65	71	69	27	28	16	11	7	6	8	10	7	4	0	1	5	1	5	3	0	2
2158	1	21	22	15	47	41	45	17.5	14	12	84	85	74	8	0	10	9	1	1	3	0	2	2	0	1	10	3	10	6	1	2
2159	1	16	11	12	37	35	39	5	2.5	5	76	79	72	0	0	2	2	0	0	2	8	4	1	1	0	5	1	5	0	0	2
2160	1	21	25	21	38	50	40	10	16	12	74	77	72	4	4	3	3	1	2	0	0	0	1	0	1	0	1	1	2	0	1
2161	1	18	22	15	24	37	35	8	18	13	70	75.5555555555556	68.2222222222222	11	0	18	8	1	5	0	0	0	0	0	0	1	0	0	0	0	0
2162	2	19	19	19	41	40	39	3.75	6	-99	67	73	81	8	0	8	8	1	0	5	0	7	6	2	0	13	1	11	7	3	1
2163	1	18	20	22	36	40	41	10	12.5	14	82	90	90	5	2	1	0	0	1	5	4	3	0	0	0	3	1	2	1	0	0
2164	2	21	23	21	36	38	39	5	13	16	-99	76	84	4	0	7	7	0	2	7	0	8	6	1	1	3	2	5	6	1	1
2165	2	14	19	18	34	37	37	1.25	10	4	-99	77.7777777777778	77	6	0	3	5	0	0	2	0	0	2	0	0	4	0	3	2	1	2
2166	1	27	23	16	42	43	43	12	5	15	70	58	70	1	0	3	5	0	4	0	0	0	0	0	0	0	0	0	0	0	0
2167	2	17	20	20	34	35	41	3	10	9	62	75	69	10	0	10	8	0	3	5	0	4	6	0	0	6	0	6	5	0	1
2168	1	20	19	21	39	37	41	7.5	8.75	10	75	89	79	2	0	0	5	0	1	5	0	1	4	0	1	10	0	0	5	0	2
2169	2	20	23.625	21	53	30	37	12	17	16	73	80	80	27	10	11	12	0	10	7	0	5	8	0	1	5	1	2	6	1	3
2170	2	21	24	25	44	45	40.7142857142857	13	16.25	18	67.3611111111111	72	86	8	0	3	11	1	1	55	88	67	35	17	2	2	1	2	4	0	3
2171	1	18	22	18	31	40	35	1	15	5	70	87	65	15	1	30	10	0	5	2	0	6	5	0	3	12	0	11	1	3	4
2172	1	19	17	18	23.5714285714286	36	35	9	6.25	5	72	-99	65	4	0	9	3	1	4	1	0	1	0	0	2	12	0	11	1	3	4
2173	1	20	21	18	42	45	43	12	15	5	88	94	84.3333333333333	1	0	2	5	0	1	3	0	2	3	0	2	0	0	0	0	0	0
2174	1	21.375	18	16	38	36	39	9	13	10	73	66	90	0	0	1	4	0	3	0	0	2	2	0	1	0	0	0	4	0	0
2175	1	18	23	22	40	43	37	10	11	13	83	68	74	2	0	2	2	1	1	0	0	0	0	0	1	5	2	5	2	0	2
2176	1	20	20	22	51	40	39	9	13.75	10	82	84	100	13	0	2	4	1	0	4	0	3	3	0	2	1	0	0	0	0	0
2177	2	23	20.25	21	38.5714285714286	45	42	3.75	10	10	65	-99	60	16	26	22	10	8	11	118	106	62	88	48	26	10	0	8	0	4	3
2178	2	16	23	14	36	48	35	3.75	6.25	4	65	61	53	27	8	17	4	5	5	29	4	15	5	4	5	13	5	10	0	3	5
2179	1	20	21	20	36	40	39	9	12	13	78	85	80	3	0	2	5	0	1	4	0	1	4	0	0	2	1	0	2	0	1
2180	1	20	20	24	35	39	43	11	14	11	81	80	92	6	0	3	4	1	0	2	0	8	1	0	0	3	0	6	2	0	1
2181	2	16	20	19	32	31	41	9	5	20	67	71	70	13	3	17	11	4	5	17	6	17	8	4	4	0	0	2	0	0	0
2182	2	14	18	20.25	41	34	41	5	9	9	64	79	86	10	2	6	3	0	1	10	0	8	3	1	2	14	0	6	4	1	3
2183	2	20	25	16	38	41	35	11	9	9	68	89	85	13	1	11	6	4	3	4	1	7	3	2	3	9	0	11	5	1	3
2184	1	13	10	15	40	38	38	5	5	5	68	69	64	1	2	3	6	0	2	4	3	2	7	2	1	3	0	7	10	0	3
2185	2	20	23	23	38	42	41	5	6.25	10	63	68	65	39	33	25	15	9	6	29	33	23	16	10	6	4	3	12	6	0	2
2186	1	22	21	36	36	36	36	10	8	3	69	74	62	4	0	7	2	1	0	8	0	9	0	0	0	1	1	7	4	2	1
2187	1	16	14	18	29	34	37	-99	11.25	9	70	72	62	7	0	9	11	1	2	16	2	12	10	1	1	19	5	9	9	3	2
2188	2	22	22	25	41	42	41	12	12	13	86	85	87	1	1	2	1	0	0	1	0	1	3	0	0	0	0	4	4	0	3
2189	1	20	17	19	36	40	38	8	12	10	71	83	77	19	33	17	8	2	4	82	128	64	27	48	25	10	1	10	3	0	2
2190	2	20	21	20	42	39	37	12.5	12.5	13	62	67.5	73	13	2	5	6	4	4	10	2	9	8	3	4	6	0	6	4	1	4
2191	2	19	19.125	22	36	32	38	8.75	7.5	9	73	67	72	8	0	8	4	0	4	9	0	8	6	1	4	5	0	5	5	0	4
2192	1	17	20	20	36	56	49	8	-99	6	84	76	86	18	5	8	17	3	3	9	0	0	1	0	1	0	0	2	0	0	1
2193	1	24	23	20	36	38	40	3	6	12	67	74	76	8	4	4	8	1	3	1	0	0	2	0	2	0	0	0	1	0	0
2194	2	20	22	20	38	40	36	0	7	9	83	68	73	1	1	0	1	0	1	5	1	6	2	0	3	15	5	15	9	4	5
2195	1	22	29	24	41	45	40	8	10	11	77	76	70	2	1	1	2	1	1	2	0	0	1	0	0	2	1	1	0	0	0
2196	1	22	21	18	41	37	35	7	12	9	77	74	71	2	0	0	0	0	1	3	0	2	5	1	4	4	0	4	7	0	3
2197	2	21	21	24	36	39	43	10	11	11	69	91	79	4	0	7	6	0	0	0	0	0	0	0	0	2	0	2	0	0	0
2198	2	21	23	31	40	43	48	14	13	7.5	77	81	82	1	0	3	3	0	0	2	0	1	0	0	0	1	0	2	1	0	0
2199	2	23	20	21	38	37	40	19	17	18	73	87	80	19	2	11	8	5	6	3	1	2	0	0	3	2	1	5	2	1	2
2200	2	22	11	15	41	37	48	9	15	15	60	64	82	21	6	24	14	5	4	11	5	10	9	9	0	0	0	3	1	0	2
2201	2	18	18	19	39	35	39	12	11	11	71	68	72	2	0	4	4	0	1	16	24	16	9	0	1	9	5	9	5	1	3
2202	1	7	32.625	13	57	37	43	4	5	5	68	62	70	4	1	9	9	0	3	0	0	3	3	1	1	0	0	9	8	1	1
2203	2	-99	20	17	35	37	39	8.75	10	7	71	72	59.5555555555556	9	4	6	4	3	2	31	47	12	3	4	2	16	11	15	8	6	5
2204	2	16	18	20	38	39	39	7	11	11	46	62	72	16	3	26	16	2	4	8	3	13	10	0	1	7	4	9	7	0	4
2205	2	14	15	15	32	30	28	6	7	3	69	69	71	13	3	12	7	0	2	10	0	11	6	1	2	7	0	11	2	0	3
2206	2	17	18	18	46	38	42	4	9	-99	65.1111111111111	79	62	18	11	15	10	1	12	14	16	11	16	0	3	6	0	9	4	0	4
2207	2	20	21	19	35	39	35	6	9	7	77	85	65	5	5	4	10	0	3	4	0	2	6	0	1	8	5	3	3	1	0
2208	1	19	17	20.25	39	40	40	16	16	16	62	76	67	15	2	5	2	0	2	12	3	4	2	0	1	9	2	5	1	0	2
2209	2	23	20	22	36	36	40	11	12	12	68	67	67	0	0	0	0	0	0	1	1	2	4	0	1	0	1	0	0	0	0
2210	1	20	20	22	37	39	41	7	5	12	59	70	67	19	5	13	9	6	5	12	6	8	4	2	2	13	2	10	7	2	3
2211	2	3	18	15	30	40	36	3	-99	12	59	66	77	6	3	5	6	1	2	4	1	4	4	0	0	1	1	2	1	0	0
2212	2	30	24	36	49	44	51	18.75	20	20	66	-99	-99	1	0	0	4	0	1	169	136	128	60	48	33	1	0	0	2	0	0
2213	1	21	-99	21.8571428571429	39	40	32	12.5	-99	11	-99	-99	-99	72	72	40	32	32	8	128	128	88	64	48	32	-99	-99	-99	-99	-99	-99
2214	1	12.375	-99	20.25	31	-99	36	4	8	10	-99	-99	-99	26	17	19	16	8	1	108	113	71	58	40	33	9.05882352941176	2.26666666666667	-99	-99	-99	-99
2215	1	15	17	14	43.9285714285714	39.6428571428571	30	0	-99	0	-99	-99	69	14	16	9	1	8	1	27	9	27	27	24	18	12	3	6	5	0	1
2216	2	12	20	-99	21.4285714285714	40	-99	-99	-99	-99	68	-99	-99	61	25	46	41	17	11	25	0	1	0	0	0	-99	-99	-99	-99	-99	-99
2217	2	13	17	17	28	40	37	5	13	11	71	82	80	12	0	4	1	1	0	11	8	2	3	8	0	4	1	0	2	0	1
2218	2	19	22	22	32	41	37	4	16	13	63	75	86	15	0	6	6	1	1	1	0	0	0	0	0	0	0	0	0	0	0
2219	1	14	16	21	38	40	44	11	13	9	82	94	85	4	0	3	6	1	2	6	1	10	4	3	1	2	2	9	11	0	1
2220	2	23	21	21	32	36	37	6.25	17	13	74	66.3333333333333	74.8888888888889	4	1	10	11	1	1	2	0	9	8	1	2	4	0	8	11	1	1
2221	2	21	16	19	54	39	39	-99	3	7	86	77	73	0	0	0	4	0	0	0	0	0	3	0	1	0	0	0	0	0	0
2222	1	9	21	22	38	43	40	5	17	17	87	72	76	0	0	0	1	0	0	2	0	6	3	0	1	0	0	0	2	0	0
2223	2	18	22	20	44	44	41	13	14	14	71	78	76	5	0	9	5	0	1	0	0	0	0	0	0	3	1	1	3	0	2
2224	1	15	18	14	34	38	30	7	9	8	75	72	69	0	0	0	0	0	0	0	11	2	1	0	0	0	0	0	0	0	1
2225	2	21	21	22	40	41	40	11	15	15	66	69	80	15	1	10	6	2	5	0	0	1	0	0	0	5	0	3	1	0	2
2226	2	15	20	16	38	37	35	16	15	14	70	88	82	5	0	7	1	2	0	5	1	8	4	0	1	5	0	6	2	0	1
2227	2	18	24	25	43	41	43	10	10	11	75	70.75	71	0	0	4	0	0	0	0	0	0	0	0	1	1	0	1	0	0	0
2228	2	-99	21	28	40.3846153846154	34	56	-99	8	3	-99	61	-99	68	72	23	42	18	5	20	5	20	10	4	6	1	0	0	0	0	1
2229	1	19	16	20	38	30	37	5	-99	6	-99	62.1111111111111	71	8	3	8	17	0	3	7	0	2	5	1	0	2	0	2	2	0	1
2230	2	17	23	19	35	41	41	6.25	17	13	68	80	-99	58	16	18	34	8	8	0	0	1	5	0	0	0	0	0	4	0	1
2231	1	24	21	25	45	48	41	19	15	15	75	92	54	0	0	2	1	0	1	3	0	1	4	0	4	0	0	0	0	0	0
2232	2	20	28	20	40	55	38	19	18	14	80	72	83	8	0	8	8	0	0	4	2	4	6	0	1	1	1	3	2	0	2
2233	1	23	21	20	41	36	33	8	6	14	66	66	68.2222222222222	7	0	5	5	0	4	7	0	3	4	0	3	11	0	4	2	0	2
2234	1	19	19	17	43	38	39	6	5	7	71	65	62	1	2	3	2	0	0	1	0	5	2	0	0	0	0	0	0	0	0
2235	1	-99	14	-99	39	43	-99	-99	-99	-99	-99	-99	-99	137	96	78	57	48	32	144	88	104	80	48	40	-99	-99	-99	-99	-99	-99
2236	1	19.125	24	18	46.0714285714286	37	34.2857142857143	12	9	11	-99	74	70	16	0	0	0	0	0	2	9	10	4	8	4	3	0	5	5	0	1
2237	1	20	24	24	35	40	40	9	7	12	86	85	90	7	4	11	2	0	0	2	1	3	1	0	0	3	2	3	0	0	1
2238	1	36	20.25	16	31.1538461538462	42	36	6.25	12.5	8.75	-99	-99	89	112	72	60	57	40	32	118	104	71	50	48	26	5	0	9	4	0	2
2239	1	15	18	14	37	36	32	5	7	10	64.4444444444444	63.5	54.1111111111111	2	0	6	2	3	1	3	0	1	2	0	0	1	0	0	2	0	1
